# Supplementary material for: The “Bagno dell’Acqua” Lake as a Novel Mars-like Analogue: Prebiotic Syntheses of PNA and RNA Building Blocks and Oligomers
Source: Int J Mol Sci. 2025 Jul 19;26(14):6952. doi: 10.3390/ijms26146952 (PMC12295259; doi:10.3390/ijms26146952)
Supplement: Supplementary file 1 [file ijms-26-06952-s001.zip]

Archive with 1 entries (1 files):
- ijms-3564134-supplementary.pdf
